# Supplementary material for: Characteristics of Intestinal Microbiota and Host Gene Regulation in Coilia nasus Responding to Stress
Source: Antioxidants (Basel). 2025 May 23;14(6):626. doi: 10.3390/antiox14060626 (PMC12189889; doi:10.3390/antiox14060626)
Supplement: Supplementary file 1 [file antioxidants-14-00626-s001.zip]

Archive with 1 entries (1 files):
- antioxidants-3631642-supplementary.pdf
